# Supplementary material for: A systematic review and meta-analysis of neuroimaging studies examining synaptic density in individuals with psychotic spectrum disorders
Source: BMC Psychiatry. 2024 Jun 19;24:460. doi: 10.1186/s12888-024-05788-y (PMC11188231; doi:10.1186/s12888-024-05788-y)
Supplement: Supplementary file 1 — Supplementary Material 1: Search strategies [file 12888_2024_5788_MOESM1_ESM.xlsx]

## Sheet: Sheet2
	Onwordi et al. (2020)	Radhakrishnan et al. (2021)	(Onwordi et al. (2021)	(Onwordi et al. (2023)	Yoon et al. (2023)
Appropriate & clearly focused question?	Yes	Yes	Yes	Yes	Yes
Study population clearly specified	Yes	Yes	Yes	Yes	Yes
Was the participation rate of eligible persons at least 50%	Unknown	Unknown	Unknown	Unknown	Unknown
Were all the subjects selected or recruited from the same or similar populations (including the same time period)? Were inclusion and exclusion criteria for being in the study prespecified and applied uniformly to all participants?	Yes	Yes	Yes	Yes	Yes
Was a sample size justification, power description, or variance and effect estimates provided?	Yes	No	No	Yes	Yes
For the analyses in this paper, were the exposure(s) of interest measured prior to the outcome(s) being measured?	No	No	No	No	No
Was the timeframe sufficient so that one could reasonably expect to see an association between exposure and outcome if it existed?	No	No	No	No	No
For exposures that can vary in amount or level, did the study examine different levels of the exposure as related to the outcome (e.g., categories of exposure, or exposure measured as continuous variable)?	NA	NA	NA	NA	NA
Were the exposure measures (independent variables) clearly defined, valid, reliable, and implemented consistently across all study participants?	Yes	Yes	Yes	Yes	Yes
Was the exposure(s) assessed more than once over time?	NA	NA	NA	NA	NA
Were the outcome measures (dependent variables) clearly defined, valid, reliable, and implemented consistently across all study participants?	Yes	Yes	Yes	Yes	Yes
Were the outcome assessors blinded to the exposure status of participants?	NA	NA	NA	NA	NA
Was loss to follow-up after baseline 20% or less?	NA	NA	NA	NA	NA
Were key potential confounding variables measured and adjusted statistically for their impact on the relationship between exposure(s) and outcome(s)?	Yes	Yes	Yes	Yes	Yes
