# Supplementary material for: A systematic review and meta-analysis of neuroimaging studies examining synaptic density in individuals with psychotic spectrum disorders
Source: BMC Psychiatry. 2024 Jun 19;24:460. doi: 10.1186/s12888-024-05788-y (PMC11188231; doi:10.1186/s12888-024-05788-y)
Supplement: Supplementary file 3 — Supplementary Material 3: Quality assessment [file 12888_2024_5788_MOESM3_ESM.xlsx]

## Sheet: Sheet1
study_id	brain_region	group	measure	mean	sd	sample_size	sem
Onwordi 2020	anterior cingulate cortex	SCZ	DVR	3.39	0.721249	18	0.17		18	18
Onwordi 2020	anterior cingulate cortex	HC	DVR	3.99	0.381838	18	0.09
Onwordi 2020	frontal cortex	SCZ	DVR	2.93	0.721249	18	0.17
Onwordi 2020	frontal cortex	HC	DVR	3.48	0.381838	18	0.09
Onwordi 2020	hippocampus	SCZ	DVR	2.4	0.509117	18	0.12
Onwordi 2020	hippocampus	DC	DVR	2.74	0.296985	18	0.07
Onwordi 2020	amygdala	SCZ	VT	17.09	2.71529	18	0.64
Onwordi 2020	amygdala	HC	VT	18.78	2.71529	18	0.64
Onwordi 2020	anterior cingulate cortex	SCZ	VT	19.55	3.18198	18	0.75
Onwordi 2020	anterior cingulate cortex	HC	VT	22.49	3.0547	18	0.72
Onwordi 2020	centrum semiovale	SCZ	VT	6.06	1.4425	18	0.34
Onwordi 2020	centrum semiovale	HC	VT	5.66	0.59397	18	0.14
Onwordi 2020	dorsal lateral prefrontal cortex	SCZ	VT	17.2	3.39411	18	0.8
Onwordi 2020	dorsal lateral prefrontal cortex	HC	VT	19.83	2.50316	18	0.59
Onwordi 2020	frontal cortex	SCZ	VT	16.93	3.39411	18	0.8
Onwordi 2020	frontal cortex	HC	VT	19.5	2.71529	18	0.64
Onwordi 2020	hippocampus	SCZ	VT	14.09	2.50316	18	0.59
Onwordi 2020	hippocampus	HC	VT	15.44	2.12132	18	0.5
Onwordi 2020	occipital lobe	SCZ	VT	16.98	2.71529	18	0.64
Onwordi 2020	occipital lobe	HC	VT	19.25	3.09713	18	0.73
Onwordi 2020	parietal lobe	SCZ	VT	17.25	2.96985	18	0.7
Onwordi 2020	parietal lobe	HC	VT	19.42	3.18198	18	0.75
Onwordi 2020	temporal lobe	SCZ	VT	18.05	2.885	18	0.68
Onwordi 2020	temporal lobe	HC	VT	20.64	2.885	18	0.68
Onwordi 2020	thalamus	SCZ	VT	13.12	2.29103	18	0.54
Onwordi 2020	thalamus	HC	VT	15.17	2.63044	18	0.62
Onwordi 2021	anterior cingulate cortex	HC	DVR	3.95	0.469042	22	0.1		0	4
Onwordi 2021	anterior cingulate cortex	SCZ	DVR	3.48	0.763675	18	0.18
Onwordi 2021	hippocampus left	HC	DVR	2.67	0.375233	22	0.08
Onwordi 2021	hippocampus left	SCZ	DVR	2.46	0.59397	18	0.14
Onwordi 2021	anterior cingulate cortex	HC	VT	22.08	3.14258	22	0.67
Onwordi 2021	anterior cingulate cortex	SCZ	VT	19.19	3.22441	18	0.76
Onwordi 2021	centrum semiovale	HC	VT	5.62	0.56285	22	0.12
Onwordi 2021	centrum semiovale	SCZ	VT	5.92	1.4425	18	0.34
Onwordi 2021	hippocampus left	HC	VT	14.92	2.34521	22	0.5
Onwordi 2021	hippocampus left	SCZ	VT	14.17	2.29103	18	0.54
Onwordi 2023	anterior cingulate cortex	SCZ	DVR	3.66	0.64	21	0.139659		21	21
Onwordi 2023	anterior cingulate cortex	HC	DVR	4.05	0.5	21	0.109109
Onwordi 2023	frontal cortex	SCZ	DVR	3.28	0.641561	21	0.14
Onwordi 2023	frontal cortex	HC	DVR	3.56	0.5	21	0.109109
Onwordi 2023	hippocampus	SCZ	DVR	2.54	0.5	21	0.109109
Onwordi 2023	hippocampus	HC	DVR	2.73	0.37	21	0.0807406
Onwordi 2023	anterior cingulate cortex	SCZ	VT	22.37	2.8412	21	0.62
Onwordi 2023	anterior cingulate cortex	HC	VT	22.37	3.2078	21	0.7
Onwordi 2023	centrum semiovale	SCZ	VT	6.34	1.69555	21	0.37
Onwordi 2023	centrum semiovale	HC	VT	5.54	0.595735	21	0.13
Onwordi 2023	frontal cortex	SCZ	VT	20.01	2.97867	21	0.65
Onwordi 2023	frontal cortex	HC	VT	19.63	2.97867	21	0.65
Onwordi 2023	hippocampus	SCZ	VT	15.46	1.92468	21	0.42
Onwordi 2023	hippocampus	HC	VT	15.04	2.29129	21	0.5
Onwordi 2023	anterior cingulate cortex	SCZ	VT_FP	83.79	12.373	21	2.7
Onwordi 2023	anterior cingulate cortex	HC	VT_FP	91.71	8.84437	21	1.93
Onwordi 2023	frontal cortex	SCZ	VT_FP	74.95	12.2355	21	2.67
Onwordi 2023	frontal cortex	HC	VT_FP	80.49	8.70689	21	1.9
Onwordi 2023	hippocampus	SCZ	VT_FP	57.92	8.24864	21	1.8
Onwordi 2023	hippocampus	HC	VT_FP	61.72	7.42377	21	1.62
Radhakrishnan 2021	amygdala	HC	BP_ND	3.45	0.31	15	0.0800417		13	15
Radhakrishnan 2021	amygdala	SCZ	BP_ND	3.1	0.46	13	0.127581
Radhakrishnan 2021	anterior cingulate cortex	HC	BP_ND	3.73	0.32	15	0.0826236
Radhakrishnan 2021	anterior cingulate cortex	SCZ	BP_ND	3.31	0.36	13	0.099846
Radhakrishnan 2021	caudate	HC	BP_ND	3.29	0.49	15	0.126517
Radhakrishnan 2021	caudate	SCZ	BP_ND	3.04	0.39	13	0.108167
Radhakrishnan 2021	cerebellum	HC	BP_ND	2.51	0.28	15	0.0722957
Radhakrishnan 2021	cerebellum	SCZ	BP_ND	2.25	0.41	13	0.113714
Radhakrishnan 2021	frontal cortex	HC	BP_ND	3.48	0.29	15	0.0748777
Radhakrishnan 2021	frontal cortex	SCZ	BP_ND	3.14	0.39	13	0.108167
Radhakrishnan 2021	fusiform	HC	BP_ND	3.69	0.33	15	0.0852056
Radhakrishnan 2021	fusiform	SCZ	BP_ND	3.28	0.37	13	0.10262
Radhakrishnan 2021	hippocampus	HC	BP_ND	2.47	0.26	15	0.0671317
Radhakrishnan 2021	hippocampus	SCZ	BP_ND	2.11	0.3	13	0.083205
Radhakrishnan 2021	insula	HC	BP_ND	4	0.34	15	0.0877876
Radhakrishnan 2021	insula	SCZ	BP_ND	3.56	0.47	13	0.130355
Radhakrishnan 2021	occipital lobe	HC	BP_ND	3.72	0.35	15	0.0903696
Radhakrishnan 2021	occipital lobe	SCZ	BP_ND	3.19	0.44	13	0.122034
Radhakrishnan 2021	pallidum	HC	BP_ND	2.42	0.25	15	0.0645497
Radhakrishnan 2021	pallidum	SCZ	BP_ND	2.14	0.32	13	0.088752
Radhakrishnan 2021	parietal lobe	HC	BP_ND	3.73	0.38	15	0.0981156
Radhakrishnan 2021	parietal lobe	SCZ	BP_ND	3.37	0.47	13	0.130355
Radhakrishnan 2021	posterior cingulum	HC	BP_ND	2.41	0.46	15	0.118771
Radhakrishnan 2021	posterior cingulum	SCZ	BP_ND	2.33	0.68	13	0.188598
Radhakrishnan 2021	putamen	HC	BP_ND	4.18	0.32	15	0.0826236
Radhakrishnan 2021	putamen	SCZ	BP_ND	3.84	0.49	13	0.135902
Radhakrishnan 2021	temporal lobe	HC	BP_ND	4	0.29	15	0.0748777
Radhakrishnan 2021	temporal lobe	SCZ	BP_ND	3.55	0.44	13	0.122034
Radhakrishnan 2021	thalamus	HC	BP_ND	2.58	0.2	15	0.0516398
Radhakrishnan 2021	thalamus	SCZ	BP_ND	2.3	0.35	13	0.0970725
Radhakrishnan 2021	ventral striatum	HC	BP_ND	4.92	0.33	15	0.0852056
Radhakrishnan 2021	ventral striatum	SCZ	BP_ND	4.5	0.59	13	0.163637
Radhakrishnan 2021	amygdala	HC	BP_ND_PVC	4.08	0.33	15	0.0852056
Radhakrishnan 2021	amygdala	SCZ	BP_ND_PVC	3.73	0.49	13	0.135902
Radhakrishnan 2021	anterior cingulate cortex	HC	BP_ND_PVC	6.12	0.5	15	0.129099
Radhakrishnan 2021	anterior cingulate cortex	SCZ	BP_ND_PVC	5.58	0.64	13	0.177504
Radhakrishnan 2021	caudate	HC	BP_ND_PVC	5.1	0.32	15	0.0826236
Radhakrishnan 2021	caudate	SCZ	BP_ND_PVC	4.61	0.65	13	0.180278
Radhakrishnan 2021	cerebellum	HC	BP_ND_PVC	3.73	0.36	15	0.0929516
Radhakrishnan 2021	cerebellum	SCZ	BP_ND_PVC	3.28	0.59	13	0.163637
Radhakrishnan 2021	frontal cortex	HC	BP_ND_PVC	7	0.43	15	0.111026
Radhakrishnan 2021	frontal cortex	SCZ	BP_ND_PVC	6.3	0.81	13	0.224654
Radhakrishnan 2021	fusiform	HC	BP_ND_PVC	5.86	0.66	15	0.170411
Radhakrishnan 2021	fusiform	SCZ	BP_ND_PVC	5.26	0.7	13	0.194145
Radhakrishnan 2021	hippocampus	HC	BP_ND_PVC	3.56	0.34	15	0.0877876
Radhakrishnan 2021	hippocampus	SCZ	BP_ND_PVC	3.1	0.43	13	0.119261
Radhakrishnan 2021	insula	HC	BP_ND_PVC	5.97	0.5	15	0.129099
Radhakrishnan 2021	insula	SCZ	BP_ND_PVC	5.53	0.73	13	0.202466
Radhakrishnan 2021	occipital lobe	HC	BP_ND_PVC	7.21	0.61	15	0.157501
Radhakrishnan 2021	occipital lobe	SCZ	BP_ND_PVC	6.37	0.9	13	0.249615
Radhakrishnan 2021	pallidum	HC	BP_ND_PVC	5.29	0.83	15	0.214305
Radhakrishnan 2021	pallidum	SCZ	BP_ND_PVC	5.28	1.33	13	0.368876
Radhakrishnan 2021	parietal lobe	HC	BP_ND_PVC	7.89	0.76	15	0.196231
Radhakrishnan 2021	parietal lobe	SCZ	BP_ND_PVC	7.1	0.98	13	0.271803
Radhakrishnan 2021	posterior cingulum	HC	BP_ND_PVC	5.09	0.47	15	0.121353
Radhakrishnan 2021	posterior cingulum	SCZ	BP_ND_PVC	4.62	1.06	13	0.293991
Radhakrishnan 2021	putamen	HC	BP_ND_PVC	6.38	0.53	15	0.136845
Radhakrishnan 2021	putamen	SCZ	BP_ND_PVC	5.86	0.73	13	0.202466
Radhakrishnan 2021	temporal lobe	HC	BP_ND_PVC	6.81	0.45	15	0.11619
Radhakrishnan 2021	temporal lobe	SCZ	BP_ND_PVC	6.2	0.74	13	0.205239
Radhakrishnan 2021	thalamus	HC	BP_ND_PVC	4.39	0.29	15	0.0748777
Radhakrishnan 2021	thalamus	SCZ	BP_ND_PVC	3.93	0.57	13	0.15809
Radhakrishnan 2021	ventral striatum	HC	BP_ND_PVC	5.76	0.42	15	0.108444
Radhakrishnan 2021	ventral striatum	SCZ	BP_ND_PVC	5.26	0.64	13	0.177504
Radhakrishnan 2021	amygdala	HC	VT	18.88	1.51	15	0.38988
Radhakrishnan 2021	amygdala	SCZ	VT	17.62	1.01	12	0.291562
Radhakrishnan 2021	anterior cingulate cortex	HC	VT	20.1	1.98	15	0.511234
Radhakrishnan 2021	anterior cingulate cortex	SCZ	VT	18.47	1.73	12	0.499408
Radhakrishnan 2021	caudate	HC	VT	18.36	3.34	15	0.862384
Radhakrishnan 2021	caudate	SCZ	VT	17.21	2.25	12	0.649519
Radhakrishnan 2021	centrum semiovale	HC	VT	4.26	0.5	15	0.129099
Radhakrishnan 2021	centrum semiovale	SCZ	VT	4.24	0.33	12	0.0952628
Radhakrishnan 2021	cerebellum	HC	VT	14.89	1.35	15	0.348569
Radhakrishnan 2021	cerebellum	SCZ	VT	13.97	1.66	12	0.479201
Radhakrishnan 2021	frontal cortex	HC	VT	19.07	2.13	15	0.549964
Radhakrishnan 2021	frontal cortex	SCZ	VT	17.81	1.75	12	0.505181
Radhakrishnan 2021	fusiform	HC	VT	19.9	1.93	15	0.498324
Radhakrishnan 2021	fusiform	SCZ	VT	18.37	1.35	12	0.389711
Radhakrishnan 2021	hippocampus	HC	VT	14.74	1.33	15	0.343405
Radhakrishnan 2021	hippocampus	SCZ	VT	13.33	0.83	12	0.2396
Radhakrishnan 2021	insula	HC	VT	21.23	1.94	15	0.500906
Radhakrishnan 2021	insula	SCZ	VT	19.54	1.95	12	0.562917
Radhakrishnan 2021	occipital lobe	HC	VT	20.07	2.09	15	0.539636
Radhakrishnan 2021	occipital lobe	SCZ	VT	17.96	1.93	12	0.557143
Radhakrishnan 2021	pallidum	HC	VT	14.53	1.52	15	0.392462
Radhakrishnan 2021	pallidum	SCZ	VT	13.41	1.56	12	0.450333
Radhakrishnan 2021	parietal lobe	HC	VT	20.08	1.98	15	0.511234
Radhakrishnan 2021	parietal lobe	SCZ	VT	18.81	2.15	12	0.620652
Radhakrishnan 2021	posterior cingulum	HC	VT	14.56	2.83	15	0.730703
Radhakrishnan 2021	posterior cingulum	SCZ	VT	14.26	3.37	12	0.972835
Radhakrishnan 2021	putamen	HC	VT	22.04	2.24	15	0.578366
Radhakrishnan 2021	putamen	SCZ	VT	20.7	2.23	12	0.643746
Radhakrishnan 2021	temporal lobe	HC	VT	21.24	2.09	15	0.539636
Radhakrishnan 2021	temporal lobe	SCZ	VT	19.54	1.77	12	0.510955
Radhakrishnan 2021	thalamus	HC	VT	15.25	1.75	15	0.451848
Radhakrishnan 2021	thalamus	SCZ	VT	14.16	1.62	12	0.467654
Radhakrishnan 2021	ventral striatum	HC	VT	25.14	2.02	15	0.521562
Radhakrishnan 2021	ventral striatum	SCZ	VT	23.54	2.39	12	0.689934
Yoon 2023	amygdala left	HC	BP_ND	3.585	0.343	9	0.114333	9	9	9
Yoon 2023	amygdala left	SCZ	BP_ND	2.821	0.26	9	0.0866667
Yoon 2023	caudal middle frontal gyrus right	HC	BP_ND	3.494	0.267	9	0.089
Yoon 2023	caudal middle frontal gyrus right	SCZ	BP_ND	2.82	0.461	9	0.153667
Yoon 2023	frontal pole left	HC	BP_ND	3.506	0.285	9	0.095
Yoon 2023	frontal pole left	SCZ	BP_ND	2.748	0.386	9	0.128667
Yoon 2023	heschls gyrus right	HC	BP_ND	4.15	0.266	9	0.0886667
Yoon 2023	heschls gyrus right	SCZ	BP_ND	3.38	0.47	9	0.156667
Yoon 2023	hippocampus left	HC	BP_ND	2.54	0.19	9	0.0633333
Yoon 2023	hippocampus left	SCZ	BP_ND	2.07	0.26	9	0.0866667
Yoon 2023	hippocampus right	HC	BP_ND	2.52	0.15	9	0.05
Yoon 2023	hippocampus right	SCZ	BP_ND	2.1	0.26	9	0.0866667
Yoon 2023	lateral orbital frontal right	HC	BP_ND	3.516	0.209	9	0.0696667
Yoon 2023	lateral orbital frontal right	SCZ	BP_ND	2.871	0.381	9	0.127
Yoon 2023	medial orbital frontal right	HC	BP_ND	3.867	0.232	9	0.0773333
Yoon 2023	medial orbital frontal right	SCZ	BP_ND	3.156	0.419	9	0.139667
Yoon 2023	pars triangularis right	HC	BP_ND	3.376	0.247	9	0.0823333
Yoon 2023	pars triangularis right	SCZ	BP_ND	2.648	0.386	9	0.128667
Yoon 2023	putamen left	HC	BP_ND	4.406	0.342	9	0.114
Yoon 2023	putamen left	SCZ	BP_ND	3.662	0.388	9	0.129333
Yoon 2023	putamen right	HC	BP_ND	4.33	0.3	9	0.1
Yoon 2023	putamen right	SCZ	BP_ND	3.65	0.46	9	0.153333
Yoon 2023	rostral middle frontal gyrus right	HC	BP_ND	3.643	0.257	9	0.0856667
Yoon 2023	rostral middle frontal gyrus right	SCZ	BP_ND	2.971	0.371	9	0.123667
Yoon 2023	superior temporal gyrus right	HC	BP_ND	3.602	0.285	9	0.095
Yoon 2023	superior temporal gyrus right	SCZ	BP_ND	2.936	0.431	9	0.143667
Yoon 2023	thalamus right	HC	BP_ND	2.464	0.099	9	0.033
Yoon 2023	thalamus right	SCZ	BP_ND	2.044	0.261	9	0.087
								70		67
